# Supplementary material for: Nematicidal Volatiles from Bacillus atrophaeus GBSC56 Promote Growth and Stimulate Induced Systemic Resistance in Tomato against Meloidogyne incognita
Source: Int J Mol Sci. 2021 May 10;22(9):5049. doi: 10.3390/ijms22095049 (PMC8126219; doi:10.3390/ijms22095049)
Supplement: Supplementary file 1 [file ijms-22-05049-s001.zip]

Archive with 1 entries (1 files):
- ijms-1191284-supplementary.pdf
